# Supplementary material for: Shear Stress Regulates Osteogenic Differentiation of Human Dental Pulp Stem Cells via the p38 Pathway
Source: Int J Mol Sci. 2025 Jun 13;26(12):5667. doi: 10.3390/ijms26125667 (PMC12193168; doi:10.3390/ijms26125667)
Supplement: Supplementary file 1 [file ijms-26-05667-s001.zip]

Archive with 1 entries (1 files):
- ijms-3685378-supplementary.pdf
